# Supplementary material for: Combined Exposure to Birch Pollen and Thunderstorms Affects Respiratory Health in Stockholm, Sweden—A Time Series Analysis
Source: Int J Environ Res Public Health. 2022 May 11;19(10):5852. doi: 10.3390/ijerph19105852 (PMC9141405; doi:10.3390/ijerph19105852)
Supplement: Supplementary file 1 [file ijerph-19-05852-s001.zip]

Archive with 1 entries (1 files):
- ijerph-1699527-supplementary.pdf
